# Supplementary material for: Detecting overlapping protein complexes based on a generative model with functional and topological properties
Source: BMC Bioinformatics. 2014 Jun 13;15:186. doi: 10.1186/1471-2105-15-186 (PMC4073817; doi:10.1186/1471-2105-15-186)
Supplement: Additional file 2 — Benchmark results of comparative experiments. This section provides the supplementary tables which describe the comparative results for the six datasets (Collins, Gavin, Krogan core, Krogan extended, DIP and BioGRID). [file 1471-2105-15-186-S2.xlsx]

## Sheet: Collins
Method	Properties	GO Sim	CYC2008							SGD
			Coverage	# Complexes	ACC	FRAC	MMR	PR		Coverage	# Complexes	ACC	FRAC	MMR	PR
GMFTP	PPI (nw)	–	1168	179	0.765	0.868	0.591	0.593		1168	179	0.707	0.806	0.538	0.481
	PPI + BP	–	1099	194	0.766	0.882	0.639	0.613		1099	194	0.701	0.821	0.578	0.503
	PPI + CC	–	1209	187	0.786	0.91	0.634	0.626		1209	187	0.725	0.843	0.597	0.505
	PPI + MF	–	1162	192	0.764	0.875	0.583	0.599		1162	192	0.697	0.806	0.53	0.493
	PPI + total	–	1085	188	0.788	0.89	0.659	0.651		1085	188	0.721	0.843	0.614	0.528
Affinity Propagation (AP)	PPI (nw)	–	1363	207	0.6965	0.7847	0.4971	0.444222		1363	207	0.6674	0.7537	0.4624	0.393093
	PPI (w)	–	1269	169	0.7695	0.9097	0.5842	0.551173		1269	169	0.7189	0.8284	0.529	0.469402
	PPI + BP	Jiang	1201	181	0.6984	0.7917	0.5011	0.475853		1210	185	0.6758	0.7612	0.48	0.434849
		Kappa	1282	225	0.7325	0.875	0.5734	0.502476		1282	225	0.6824	0.8134	0.5048	0.426031
		Lin	1293	192	0.7113	0.7986	0.5127	0.476624		1293	192	0.6793	0.7537	0.4743	0.42148
	PPI + CC	Jiang	1263	198	0.7356	0.8333	0.5404	0.50743		1263	198	0.6853	0.791	0.502	0.437205
		Kappa	1250	212	0.7547	0.8958	0.5796	0.54035		1250	212	0.7085	0.8284	0.5416	0.471231
		Lin	1267	197	0.7287	0.8056	0.5371	0.495947		1264	197	0.687	0.7985	0.5025	0.440313
	PPI + MF	Jiang	1155	186	0.7181	0.8194	0.507	0.51193		1155	186	0.6825	0.7612	0.469	0.44376
		Kappa	1308	226	0.7291	0.8056	0.522	0.494027		1308	226	0.6963	0.791	0.4869	0.43096
		Lin	1143	185	0.7203	0.7986	0.5167	0.522208		1143	185	0.6822	0.7388	0.4834	0.447458
	PPI + total	Jiang	1195	183	0.7407	0.8333	0.5585	0.532587		1195	183	0.7065	0.806	0.5214	0.47584
		Kappa	1271	211	0.763	0.8889	0.5845	0.519173		1271	211	0.7021	0.8507	0.5426	0.462214
		Lin	1172	187	0.747	0.8819	0.5462	0.497961		1356	212	0.6961	0.7985	0.5202	0.468693
CFinder	PPI (nw)	–	1161	114	0.6926	0.6528	0.4391	0.43997		1161	114	0.6475	0.6045	0.4118	0.391289
ClusterONE	PPI (nw)	–	1293	203	0.7753	0.8472	0.5706	0.564342		1293	203	0.7228	0.806	0.5269	0.455628
	PPI (w)	–	1295	195	0.7653	0.8611	0.5737	0.554327		1295	195	0.7312	0.8284	0.532	0.454017
	PPI + BP	Jiang	1226	165	0.7838	0.8542	0.5585	0.593041		1226	165	0.7202	0.7985	0.5149	0.477121
		Kappa	1179	166	0.7646	0.8542	0.5888	0.606112		1179	166	0.7188	0.791	0.521	0.471054
		Lin	1277	171	0.781	0.8681	0.5605	0.573928		1277	171	0.7222	0.8134	0.5153	0.465128
	PPI + CC	Jiang	1262	176	0.8018	0.8671	0.6022	0.601683		1262	176	0.7322	0.8433	0.5543	0.472045
		Kappa	1291	182	0.7729	0.8462	0.563	0.565858		1291	182	0.7307	0.8209	0.5202	0.452626
		Lin	1240	176	0.7901	0.8531	0.5828	0.579056		1240	176	0.7176	0.8284	0.5396	0.480048
	PPI + MF	Jiang	1008	191	0.678	0.7972	0.5042	0.464583		1008	191	0.6687	0.7463	0.4841	0.431043
		Kappa	1048	208	0.6725	0.8042	0.5169	0.452341		1048	208	0.6678	0.7388	0.4963	0.416854
		Lin	1031	194	0.6811	0.8261	0.5098	0.448918		1031	194	0.6954	0.792	0.5073	0.427137
	PPI + total	Jiang	1210	169	0.7837	0.8681	0.575	0.579056		1210	169	0.7255	0.8209	0.5361	0.483164
		Kappa	1130	161	0.7697	0.8403	0.5731	0.597099		1130	161	0.7191	0.7985	0.5459	0.504271
		Lin	1255	172	0.784	0.8542	0.5606	0.61285		1255	172	0.7235	0.8134	0.5191	0.468183
COAN	PPI (nw)	–	1056	226	0.7151	0.8264	0.5967	0.529996		1056	226	0.661	0.7537	0.5288	0.352729
Linkcomm	PPI (nw)	–	1126	407	0.7444	0.9028	0.6464	0.455726		1126	407	0.6774	0.8209	0.5612	0.349267
MCL	PPI (nw)	–	1178	187	0.7785	0.8403	0.5367	0.529236		1290	171	0.7108	0.8134	0.5002	0.456422
	PPI (w)	–	1237	183	0.7803	0.8611	0.5591	0.578762		1227	185	0.7214	0.8358	0.5208	0.476372
	PPI + BP	Jiang	1213	191	0.7482	0.8403	0.5385	0.533962		1213	191	0.6932	0.7985	0.4966	0.453807
		Kappa	1257	180	0.781	0.8472	0.5686	0.578205		1257	180	0.7215	0.8134	0.5172	0.476434
		Lin	1204	187	0.7678	0.8542	0.5431	0.555055		1204	187	0.7066	0.7985	0.5038	0.46361
	PPI + CC	Jiang	1191	189	0.7713	0.8611	0.5715	0.571811		1191	189	0.7115	0.8507	0.5397	0.481558
		Kappa	1157	184	0.7624	0.875	0.5612	0.568736		1125	178	0.7123	0.8358	0.5208	0.487154
		Lin	1170	184	0.7547	0.8264	0.5574	0.555209		1170	184	0.7115	0.8209	0.5258	0.482665
	PPI + MF	Jiang	1301	178	0.7783	0.8611	0.5395	0.554508		1301	178	0.723	0.806	0.4904	0.461794
		Kappa	1222	193	0.7591	0.8472	0.5522	0.549223		1222	193	0.7154	0.7985	0.5088	0.470613
		Lin	1122	174	0.7441	0.8194	0.5168	0.551548		1122	174	0.7225	0.8433	0.5122	0.478956
	PPI + total	Jiang	1237	189	0.7853	0.9097	0.5731	0.577763		1237	189	0.7225	0.8507	0.5255	0.475978
		Kappa	1240	190	0.7795	0.8889	0.5679	0.56974		1283	185	0.7267	0.8358	0.5202	0.474298
		Lin	1298	174	0.7871	0.8472	0.5449	0.557352		1304	172	0.7211	0.8209	0.5105	0.462354
MCODE	PPI (nw)	–	853	115	0.7302	0.7431	0.4955	0.593103		911	119	0.6704	0.709	0.4475	0.492009
MINE	PPI (nw)	–	1101	138	0.7558	0.7708	0.4988	0.546947		1118	139	0.6904	0.7239	0.4608	0.453665
SPICi	PPI (nw)	–	958	124	0.7275	0.7083	0.4481	0.569874		958	124	0.6711	0.6791	0.4124	0.485671
	PPI (w)	–	866	106	0.7205	0.6528	0.4185	0.583625		868	105	0.6543	0.6269	0.3714	0.488238
	PPI + BP	Jiang	854	111	0.7292	0.7083	0.4585	0.602744		854	111	0.6665	0.6642	0.4136	0.510441
		Kappa	781	94	0.6984	0.5903	0.3816	0.582236		781	94	0.6368	0.5672	0.3432	0.489782
		Lin	855	111	0.7225	0.6944	0.4541	0.596648		915	115	0.6704	0.6716	0.4108	0.499002
	PPI + CC	Jiang	893	116	0.7483	0.7153	0.4777	0.627963		893	116	0.6747	0.6567	0.4259	0.511447
		Kappa	920	115	0.7367	0.7222	0.4484	0.594382		913	115	0.6757	0.6716	0.4149	0.504536
		Lin	905	115	0.7404	0.7153	0.4688	0.602732		844	109	0.674	0.6866	0.4264	0.527464
	PPI + MF	Jiang	671	114	0.6086	0.625	0.3562	0.454472		676	118	0.5675	0.5522	0.3206	0.527567
		Kappa	668	106	0.609	0.6111	0.3252	0.444835		668	106	0.5625	0.5448	0.3032	0.493377
		Lin	699	114	0.6267	0.6042	0.3485	0.454916		699	114	0.5846	0.5597	0.3308	0.51807
	PPI + total	Jiang	860	111	0.7402	0.7361	0.4753	0.630317		860	111	0.6753	0.6866	0.4313	0.402482
		Kappa	724	91	0.6885	0.6111	0.3867	0.595669		777	89	0.6302	0.5746	0.3465	0.399322
		Lin	880	110	0.7369	0.7222	0.4594	0.611339		880	110	0.6745	0.6791	0.4185	0.416675
SR-MCL	PPI (nw)	–	1304	337	0.7549	0.875	0.6245	0.480886		1304	337	0.7	0.8433	0.5781	0.382291
Here “–” means the correspond methods do not use a GO similarity measure. COAN uses GO slim annotation as functional property. The (nw) suffix denotes the unweighted network, and the (w) suffix denotes the weighted network.

## Sheet: Gavin
Method	Properties	GO Sim	CYC2008							SGD
			Coverage	# Complexes	ACC	FRAC	MMR	PR		Coverage	# Complexes	ACC	FRAC	MMR	PR
GMFTP	PPI (nw)	–	1464	271	0.742	0.841	0.489	0.457		1464	271	0.703	0.789	0.442	0.371
	PPI + BP	–	1279	272	0.747	0.833	0.563	0.508		1279	272	0.7	0.805	0.507	0.412
	PPI + CC	–	1409	254	0.758	0.884	0.535	0.488		1409	254	0.711	0.813	0.492	0.398
	PPI + MF	–	1389	242	0.75	0.841	0.512	0.483		1389	242	0.699	0.766	0.45	0.39
	PPI + total	–	1122	208	0.768	0.877	0.594	0.576894		1122	208	0.719	0.836	0.543	0.471
Affinity Propagation (AP)	PPI (nw)	–	1815	274	0.667	0.6594	0.3457	0.310315		1813	265	0.6425	0.6719	0.3055	0.271206
	PPI (w)	–	1606	310	0.6988	0.8261	0.5131	0.378742		1606	310	0.6698	0.7969	0.4735	0.336927
	PPI + BP	Jiang	1339	217	0.6875	0.7826	0.4521	0.414393		1297	214	0.6488	0.7422	0.4251	0.360283
		Kappa	1276	223	0.6992	0.7971	0.4746	0.429091		1501	268	0.6474	0.7109	0.4156	0.328603
		Lin	1391	226	0.6889	0.7754	0.4483	0.408363		1391	226	0.6447	0.7188	0.415	0.346445
	PPI + CC	Jiang	1529	256	0.6953	0.7681	0.4511	0.387896		1556	260	0.6611	0.7188	0.4218	0.329889
		Kappa	1491	271	0.6886	0.8043	0.4731	0.390848		1491	271	0.6348	0.7266	0.4388	0.330699
		Lin	1585	270	0.6985	0.7536	0.4497	0.381038		1585	270	0.6685	0.7344	0.4175	0.334654
	PPI + MF	Jiang	1483	253	0.6931	0.7246	0.4346	0.399228		1422	240	0.6433	0.6719	0.3971	0.337576
		Kappa	1479	255	0.6895	0.7319	0.4227	0.393815		1363	235	0.6496	0.6875	0.3959	0.351433
		Lin	1502	258	0.6915	0.7174	0.4329	0.392991		1585	281	0.6525	0.6875	0.3946	0.320897
	PPI + total	Jiang	1280	217	0.7037	0.8116	0.5087	0.445088		1183	201	0.6617	0.7344	0.4588	0.407196
		Kappa	1213	208	0.7124	0.8043	0.5057	0.477336		1347	227	0.6616	0.7812	0.457	0.377262
		Lin	1449	241	0.7116	0.7826	0.4868	0.420783		1118	187	0.6575	0.6875	0.4482	0.413886
CFinder	PPI (nw)	–	1158	137	0.7006	0.6377	0.378	0.424291		1158	137	0.6676	0.6094	0.3691	0.388313
ClusterONE	PPI (nw)	–	1624	294	0.7252	0.7826	0.4487	0.390653		1624	294	0.693	0.7266	0.4059	0.321078
	PPI (w)	–	1095	196	0.7523	0.8696	0.5378	0.524555		1095	196	0.7062	0.7891	0.4756	0.43473
	PPI + BP	Jiang	1349	216	0.7487	0.8116	0.5297	0.482054		1349	216	0.72	0.7812	0.4795	0.412686
		Kappa	1339	234	0.7424	0.8116	0.5203	0.47168		1339	234	0.7057	0.7344	0.4551	0.3789
		Lin	1532	248	0.7556	0.7754	0.4892	0.442201		1532	248	0.7201	0.7422	0.4365	0.377093
	PPI + CC	Jiang	1532	256	0.7682	0.8406	0.5317	0.461519		1532	256	0.7296	0.7891	0.4781	0.373934
		Kappa	1631	278	0.7654	0.7826	0.4765	0.424249		1631	278	0.7175	0.7656	0.4284	0.343245
		Lin	1607	265	0.7737	0.8029	0.4836	0.428451		1607	265	0.7226	0.7578	0.4388	0.347869
	PPI + MF	Jiang	1313	247	0.6846	0.7899	0.4795	0.408117		1313	247	0.6759	0.7031	0.4402	0.362767
		Kappa	1357	263	0.6859	0.7971	0.4628	0.386732		1357	263	0.6732	0.7266	0.4336	0.344553
		Lin	1330	243	0.7031	0.8	0.4632	0.389286		1330	243	0.6774	0.7339	0.4325	0.343274
	PPI + total	Jiang	1298	224	0.7675	0.8333	0.5487	0.495981		1298	224	0.7121	0.7812	0.4941	0.404025
		Kappa	1218	217	0.76	0.7826	0.5107	0.484616		1218	217	0.7103	0.7578	0.4676	0.404514
		Lin	1461	253	0.7572	0.8043	0.514	0.448746		1461	253	0.7192	0.7812	0.4718	0.380605
COAN	PPI (nw)	–	1311	298	0.7221	0.8406	0.5434	0.508752		1311	298	0.6632	0.7656	0.4934	0.375913
Linkcomm	PPI (nw)	–	1381	604	0.7027	0.8696	0.5481	0.371507		1381	604	0.6967	0.7812	0.5036	0.321073
MCL	PPI (nw)	–	1301	240	0.7134	0.6957	0.4209	0.422257		1451	246	0.6941	0.6953	0.3853	0.361241
	PPI (w)	–	1479	254	0.7437	0.8116	0.4856	0.451917		1373	253	0.6887	0.75	0.4379	0.377848
	PPI + BP	Jiang	1570	272	0.7485	0.7899	0.4796	0.422863		1570	272	0.6958	0.7422	0.433	0.350029
		Kappa	1450	264	0.7439	0.7971	0.4846	0.435515		1458	263	0.6919	0.75	0.4397	0.364868
		Lin	1497	252	0.7562	0.7826	0.4704	0.442844		1497	252	0.6821	0.7344	0.4252	0.36612
	PPI + CC	Jiang	1391	250	0.7463	0.8116	0.489	0.453614		1391	250	0.6922	0.7656	0.4509	0.386467
		Kappa	1462	242	0.7559	0.7609	0.4593	0.455398		1462	242	0.7086	0.7188	0.4284	0.387607
		Lin	1433	247	0.7485	0.7681	0.4727	0.451292		1433	247	0.7023	0.7344	0.4357	0.382223
	PPI + MF	Jiang	1620	245	0.7573	0.8333	0.4823	0.435423		1416	264	0.6738	0.7109	0.4339	0.358559
		Kappa	1459	264	0.728	0.7899	0.4856	0.430432		1484	263	0.6811	0.7422	0.447	0.371305
		Lin	1441	237	0.7464	0.8188	0.4833	0.456086		1091	215	0.6799	0.7188	0.4329	0.377815
	PPI + total	Jiang	1526	259	0.7635	0.8333	0.5088	0.448681		1492	261	0.7075	0.7812	0.4639	0.373965
		Kappa	1593	242	0.7587	0.8043	0.4822	0.442665		1633	234	0.7182	0.7734	0.4387	0.372228
		Lin	1325	244	0.7411	0.7681	0.4801	0.453057		1325	244	0.6885	0.7344	0.4331	0.379551
MCODE	PPI (nw)	–	899	155	0.6852	0.7101	0.4383	0.491696		992	152	0.6734	0.6641	0.3971	0.436318
MINE	PPI (nw)	–	1242	212	0.7098	0.8043	0.4542	0.436136		1242	212	0.6885	0.7031	0.4139	0.381593
SPICi	PPI (nw)	–	1008	184	0.6967	0.7464	0.4338	0.47832		1008	184	0.6523	0.6953	0.3987	0.410044
	PPI (w)	–	629	96	0.645	0.6232	0.3601	0.516243		629	96	0.62	0.5703	0.3122	0.477409
	PPI + BP	Jiang	772	121	0.6924	0.6812	0.4242	0.561825		772	121	0.6563	0.6484	0.4014	0.494891
		Kappa	797	134	0.6845	0.6739	0.4223	0.536025		832	129	0.6459	0.6172	0.3661	0.448328
		Lin	1034	154	0.7267	0.7101	0.4457	0.535619		1018	161	0.6761	0.6797	0.3993	0.452922
	PPI + CC	Jiang	992	166	0.7333	0.7464	0.4686	0.551117		992	166	0.6828	0.6953	0.4306	0.46727
		Kappa	1060	163	0.7308	0.7246	0.4428	0.524673		779	130	0.6544	0.6719	0.4139	0.490178
		Lin	1054	178	0.732	0.7536	0.4774	0.542444		1054	178	0.6927	0.7344	0.4408	0.465711
	PPI + MF	Jiang	808	150	0.6159	0.6667	0.3617	0.411851		816	144	0.6054	0.625	0.345	0.389221
		Kappa	805	146	0.6054	0.6087	0.3271	0.384246		805	146	0.5975	0.5938	0.3185	0.371082
		Lin	831	151	0.6204	0.6449	0.3603	0.409393		836	150	0.6114	0.625	0.3402	0.389325
	PPI + total	Jiang	852	131	0.7133	0.6957	0.4465	0.578203		782	116	0.6753	0.6641	0.4203	0.521446
		Kappa	728	112	0.6925	0.6739	0.4173	0.591386		785	114	0.6595	0.6641	0.3885	0.499744
		Lin	869	133	0.7302	0.7319	0.4701	0.593862		869	133	0.6845	0.6953	0.4352	0.5034
SR-MCL	PPI (nw)	–	1750	735	0.7013	0.8188	0.5392	0.327351		1750	735	0.6868	0.7891	0.5019	0.269868
Here “–” means the correspond methods do not use a GO similarity measure. COAN uses GO slim annotation as functional property. The (nw) suffix denotes the unweighted network, and the (w) suffix denotes the weighted network.

## Sheet: Krogan_core
Method	Properties	GO Sim	CYC2008							SGD
			Coverage	# Complexes	ACC	FRAC	MMR	PR		Coverage	# Complexes	ACC	FRAC	MMR	PR
GMFTP	PPI (nw)	–	1244	270	0.722	0.756	0.474	0.491		1244	270	0.625	0.667	0.403	0.406
	PPI + BP	–	1017	214	0.725	0.762	0.513	0.56		1017	214	0.624	0.721	0.467	0.472
	PPI + CC	–	1218	252	0.771	0.842	0.566	0.587		1218	252	0.66	0.776	0.518	0.481
	PPI + MF	–	1078	227	0.721	0.756	0.488	0.521		1078	227	0.62	0.673	0.434	0.438
	PPI + total	–	1218	252	0.768	0.805	0.573	0.649		1218	252	0.647	0.739	0.518	0.52
Affinity Propagation (AP)	PPI (nw)	–	2506	391	0.5752	0.4329	0.2415	0.182177		2506	391	0.4991	0.3939	0.2242	0.164682
	PPI (w)	–	1316	251	0.6446	0.6829	0.4223	0.364785		1523	287	0.5636	0.6061	0.384	0.301561
	PPI + BP	Jiang	1572	304	0.6546	0.7012	0.41	0.323717		1562	304	0.5735	0.6242	0.375	0.295989
		Kappa	1427	303	0.658	0.7256	0.4171	0.342353		1589	330	0.567	0.6364	0.3681	0.281277
		Lin	1761	329	0.6683	0.7073	0.4176	0.313827		1837	348	0.5711	0.6303	0.3744	0.26456
	PPI + CC	Jiang	1927	377	0.6667	0.689	0.3895	0.290271		1927	377	0.5756	0.6303	0.3639	0.259315
		Kappa	2020	410	0.6853	0.7378	0.4191	0.296356		2020	410	0.585	0.6606	0.375	0.258389
		Lin	1963	394	0.6611	0.689	0.3893	0.281365		1963	394	0.5709	0.6121	0.36	0.249468
	PPI + MF	Jiang	1667	347	0.6385	0.6768	0.3701	0.288435		1649	343	0.541	0.6	0.3347	0.25314
		Kappa	1730	357	0.6283	0.6768	0.351	0.272485		2082	418	0.5521	0.6182	0.3307	0.223415
		Lin	1719	359	0.641	0.689	0.3693	0.284353		1646	345	0.5528	0.6121	0.3395	0.260392
	PPI + total	Jiang	1826	339	0.6983	0.7622	0.4533	0.336207		1393	284	0.5937	0.6788	0.426	0.347344
		Kappa	1355	282	0.6661	0.7195	0.4421	0.373184		1355	282	0.5741	0.6606	0.4032	0.330629
		Lin	1710	327	0.6949	0.7805	0.4673	0.352936		1710	327	0.6001	0.6909	0.4259	0.314405
CFinder	PPI (nw)	–	1143	115	0.5545	0.4329	0.2805	0.267851		1143	115	0.494	0.4182	0.2431	0.245848
ClusterONE	PPI (nw)	–	2044	539	0.7077	0.7195	0.4307	0.326448		2044	539	0.6188	0.6061	0.3651	0.269482
	PPI (w)	–	1876	522	0.7683	0.7927	0.4817	0.346854		1876	522	0.663	0.6667	0.4181	0.303361
	PPI + BP	Jiang	1582	322	0.7728	0.816	0.514	0.439971		1582	322	0.6568	0.7152	0.4492	0.369878
		Kappa	1539	365	0.7483	0.8282	0.5199	0.428395		1539	365	0.657	0.6909	0.4329	0.35547
		Lin	1958	479	0.7617	0.7914	0.4848	0.361943		1958	479	0.6642	0.6909	0.4253	0.306854
	PPI + CC	Jiang	1895	396	0.7641	0.7988	0.4874	0.393424		1895	396	0.6765	0.7317	0.4342	0.332375
		Kappa	2077	485	0.766	0.7317	0.4626	0.347917		2077	485	0.6741	0.6951	0.4174	0.298973
		Lin	2013	437	0.7712	0.7901	0.4688	0.369197		2013	437	0.6735	0.7195	0.4155	0.315026
	PPI + MF	Jiang	1605	345	0.7013	0.7044	0.4384	0.350536		1605	345	0.6162	0.6226	0.3882	0.306625
		Kappa	1648	389	0.6876	0.7233	0.4566	0.337746		1648	389	0.6069	0.6289	0.3991	0.283958
		Lin	1662	371	0.7071	0.74	0.4541	0.337204		1662	371	0.6368	0.6711	0.4059	0.293161
	PPI + total	Jiang	1516	341	0.7556	0.8466	0.5396	0.444821		1516	341	0.6691	0.7394	0.4724	0.369028
		Kappa	1322	319	0.736	0.8098	0.5224	0.470268		1322	319	0.6564	0.6848	0.454	0.376698
		Lin	1813	464	0.7657	0.8405	0.5174	0.37888		1813	464	0.6672	0.7273	0.4561	0.322107
COAN	PPI (nw)	–	904	238	0.6551	0.6951	0.4578	0.523293		904	238	0.5629	0.6121	0.3896	0.427805
Linkcomm	PPI (nw)	–	962	425	0.6752	0.7012	0.4601	0.428178		962	425	0.5879	0.6182	0.3866	0.355331
MCL	PPI (nw)	–	1933	388	0.691	0.6707	0.3773	0.299491		1887	387	0.583	0.5879	0.3292	0.252354
	PPI (w)	–	2142	385	0.7378	0.7195	0.4127	0.328007		2291	367	0.6371	0.6364	0.3542	0.273651
	PPI + BP	Jiang	2162	366	0.7469	0.7256	0.4036	0.333772		2162	366	0.6416	0.6485	0.3625	0.281361
		Kappa	2010	403	0.6991	0.7317	0.4204	0.303858		2303	367	0.6574	0.6364	0.3716	0.285518
		Lin	2094	386	0.7283	0.7195	0.4018	0.324841		2147	380	0.632	0.6303	0.355	0.276289
	PPI + CC	Jiang	2073	389	0.7406	0.7195	0.4152	0.338777		2120	386	0.6376	0.6667	0.3709	0.288286
		Kappa	2044	394	0.7309	0.7012	0.4141	0.329154		2044	394	0.6266	0.6545	0.3717	0.284444
		Lin	2129	388	0.7458	0.7378	0.4082	0.332779		2129	388	0.6371	0.6545	0.3607	0.284425
	PPI + MF	Jiang	2247	369	0.7245	0.7195	0.3824	0.300238		2247	369	0.6305	0.6303	0.3306	0.267983
		Kappa	2151	394	0.7061	0.7012	0.3829	0.296249		2240	372	0.6248	0.6182	0.3307	0.267511
		Lin	1965	348	0.7294	0.7134	0.3959	0.330669		1965	348	0.6342	0.6303	0.3457	0.294685
	PPI + total	Jiang	2211	385	0.7431	0.7439	0.4244	0.329256		2211	385	0.6403	0.6545	0.374	0.282437
		Kappa	2251	385	0.7437	0.7195	0.4249	0.326431		2251	385	0.6331	0.6545	0.3724	0.278097
		Lin	2163	374	0.7474	0.7378	0.421	0.338835		2163	374	0.6373	0.6424	0.3649	0.2841
MCODE	PPI (nw)	–	640	95	0.5827	0.4634	0.2684	0.406278		640	95	0.5055	0.4182	0.2284	0.353662
MINE	PPI (nw)	–	937	157	0.6637	0.6159	0.3587	0.449972		949	148	0.573	0.5636	0.3188	0.374891
SPICi	PPI (nw)	–	1249	224	0.6894	0.628	0.3556	0.408544		1249	224	0.5932	0.5576	0.3114	0.344605
	PPI (w)	–	787	136	0.6537	0.5732	0.3304	0.486163		753	133	0.5696	0.5333	0.3036	0.428279
	PPI + BP	Jiang	889	164	0.6743	0.6159	0.347	0.473818		889	164	0.5774	0.5212	0.3018	0.396442
		Kappa	770	138	0.6238	0.5183	0.2779	0.438513		766	139	0.5249	0.4424	0.2277	0.349872
		Lin	941	170	0.6793	0.6159	0.3572	0.465877		941	170	0.5843	0.5455	0.3236	0.395641
	PPI + CC	Jiang	1057	190	0.6976	0.6341	0.3754	0.46804		1055	195	0.6048	0.5879	0.3434	0.398181
		Kappa	1081	205	0.6929	0.6098	0.3664	0.455538		1081	205	0.6001	0.5515	0.3325	0.385551
		Lin	1090	205	0.6955	0.628	0.3777	0.460828		1090	203	0.6071	0.5818	0.3463	0.395762
	PPI + MF	Jiang	860	174	0.6026	0.5183	0.2861	0.36723		860	174	0.5257	0.4788	0.2527	0.32155
		Kappa	831	168	0.5697	0.4573	0.2339	0.322006		824	170	0.4866	0.4	0.2041	0.27723
		Lin	868	176	0.5971	0.5	0.2786	0.354462		868	176	0.5208	0.4667	0.2457	0.314648
	PPI + total	Jiang	854	153	0.6917	0.6646	0.3878	0.515857		852	151	0.5994	0.5879	0.339	0.441852
		Kappa	681	115	0.6239	0.5122	0.2788	0.472966		681	115	0.5298	0.4545	0.2438	0.393449
		Lin	834	166	0.688	0.6524	0.3916	0.522558		873	161	0.5954	0.5939	0.3429	0.432871
SR-MCL	PPI (nw)	–	2585	1833	0.6863	0.8841	0.5754	0.196916		2585	1833	0.5709	0.7758	0.4969	0.168548
Here “–” means the correspond methods do not use a GO similarity measure. COAN uses GO slim annotation as functional property. The (nw) suffix denotes the unweighted network, and the (w) suffix denotes the weighted network.																														0

## Sheet: Krogan_extended
Method	Properties	GO Sim	CYC2008							SGD
			Coverage	# Complexes	ACC	FRAC	MMR	PR		Coverage	# Complexes	ACC	FRAC	MMR	PR
GMFTP	PPI (nw)	–	1197	265	0.692	0.652	0.398	0.469		1197	265	0.575	0.551	0.314	0.372
	PPI + BP	–	989	212	0.699	0.652	0.438	0.541		989	212	0.587	0.588	0.386	0.445
	PPI + CC	–	1157	240	0.737	0.718	0.486	0.569		1157	240	0.616	0.653	0.419	0.455
	PPI + MF	–	1065	224	0.689	0.658	0.419	0.514		1065	224	0.579	0.562	0.354	0.409
	PPI + total	–	1062	216	0.745	0.696	0.487	0.601		1062	216	0.612	0.647	0.432	0.472
Affinity Propagation (AP)	PPI (nw)	–	3522	461	0.4613	0.232	0.117	0.0957826		3522	461	0.3806	0.2032	0.098	0.0830564
	PPI (w)	–	1306	250	0.6198	0.6298	0.3744	0.352728		1531	288	0.5365	0.5294	0.3283	0.285828
	PPI + BP	Jiang	2165	385	0.6022	0.547	0.2873	0.230186		2165	385	0.5157	0.5027	0.2619	0.20633
		Kappa	2002	400	0.6035	0.558	0.2915	0.232791		2489	461	0.5107	0.4813	0.2607	0.18177
		Lin	2154	390	0.5988	0.5193	0.2797	0.220647		2154	390	0.5055	0.4813	0.2519	0.196086
	PPI + CC	Jiang	2751	477	0.6171	0.5691	0.2867	0.198025		2667	473	0.5183	0.4759	0.2592	0.175258
		Kappa	2807	503	0.6179	0.5801	0.3003	0.193407		2807	503	0.5217	0.5027	0.2672	0.172492
		Lin	2772	477	0.6202	0.5912	0.2929	0.199177		2687	477	0.5217	0.5134	0.2646	0.176538
	PPI + MF	Jiang	2322	427	0.5962	0.4972	0.2447	0.199266		2322	427	0.4993	0.4439	0.2162	0.172201
		Kappa	2714	491	0.6024	0.558	0.2651	0.185341		2714	491	0.5075	0.4706	0.2271	0.162541
		Lin	2295	423	0.5895	0.5249	0.2555	0.20199		2329	428	0.5062	0.4813	0.2275	0.181123
	PPI + total	Jiang	1945	387	0.6554	0.6409	0.3507	0.286745		1945	387	0.5587	0.5668	0.3303	0.25783
		Kappa	1817	355	0.624	0.5912	0.3255	0.272173		1817	355	0.5295	0.5561	0.2928	0.238862
		Lin	2127	395	0.6485	0.6243	0.3437	0.266439		2127	395	0.5536	0.5455	0.3146	0.237478
CFinder	PPI (nw)	–	914	88	0.5429	0.2873	0.1718	0.277473		914	88	0.4696	0.262	0.155	0.244102
ClusterONE	PPI (nw)	–	1114	239	0.6325	0.4807	0.2964	0.407284		1114	239	0.5297	0.4278	0.2499	0.321503
	PPI (w)	–	1878	530	0.7334	0.7017	0.4342	0.34403		1878	530	0.6277	0.5936	0.3639	0.296966
	PPI + BP	Jiang	2195	501	0.7468	0.674	0.3921	0.318276		2195	501	0.6275	0.5968	0.3406	0.269294
		Kappa	2142	601	0.7211	0.6796	0.4117	0.296006		2142	601	0.6258	0.586	0.3367	0.239913
		Lin	2749	798	0.7379	0.674	0.3692	0.25008		2749	798	0.6184	0.6022	0.3218	0.219446
	PPI + CC	Jiang	2537	569	0.7463	0.6944	0.3991	0.29186		2537	569	0.6351	0.6519	0.3635	0.252492
		Kappa	2878	763	0.7455	0.6444	0.342	0.233674		2878	763	0.621	0.5801	0.3031	0.197139
		Lin	2793	694	0.7489	0.6556	0.3697	0.253244		2793	694	0.635	0.6077	0.3278	0.216103
	PPI + MF	Jiang	2181	513	0.6706	0.5819	0.3291	0.254535		2181	513	0.5785	0.5193	0.29	0.228828
		Kappa	2363	635	0.6761	0.5876	0.325	0.233237		2363	635	0.5653	0.5304	0.2831	0.20409
		Lin	2341	591	0.6812	0.6084	0.347	0.240442		2341	591	0.5962	0.5569	0.308	0.213971
	PPI + total	Jiang	2021	503	0.7454	0.7238	0.4349	0.341679		2021	503	0.6405	0.6359	0.3794	0.289168
		Kappa	1722	482	0.7329	0.6796	0.41	0.344214		1722	482	0.6234	0.587	0.3478	0.279262
		Lin	2458	752	0.7296	0.7127	0.4252	0.281435		2458	752	0.6267	0.612	0.3565	0.23141
COAN	PPI (nw)	–	1131	310	0.6425	0.663	0.4125	0.462285		1075	310	0.525	0.5401	0.322	0.360775
Linkcomm	PPI (nw)	–	1925	998	0.6868	0.6519	0.4242	0.316905		1925	998	0.5748	0.5722	0.3545	0.263714
MCL	PPI (nw)	–	2973	531	0.6358	0.5028	0.2538	0.189977		2973	531	0.5218	0.4064	0.2062	0.156109
	PPI (w)	–	3152	497	0.7168	0.5801	0.309	0.239473		3115	517	0.5939	0.492	0.253	0.196857
	PPI + BP	Jiang	3076	528	0.6928	0.5801	0.3033	0.223658		3076	528	0.5814	0.508	0.2567	0.193025
		Kappa	3120	538	0.706	0.5856	0.3067	0.231963		3273	501	0.6029	0.508	0.2555	0.200462
		Lin	3064	519	0.7013	0.5635	0.2977	0.231141		3064	519	0.5853	0.4759	0.2519	0.195911
	PPI + CC	Jiang	2769	528	0.6841	0.5912	0.3191	0.233138		3092	509	0.6085	0.5027	0.2665	0.213281
		Kappa	2732	537	0.6973	0.5801	0.3077	0.211386		3061	526	0.6062	0.5134	0.2627	0.203263
		Lin	2843	519	0.6994	0.6906	0.3547	0.234334		3139	466	0.6062	0.4813	0.2484	0.209929
	PPI + MF	Jiang	3222	483	0.6696	0.5193	0.2628	0.1979		3222	483	0.5722	0.4813	0.2315	0.17997
		Kappa	2819	544	0.6201	0.5359	0.2644	0.186172		3214	496	0.5652	0.4652	0.233	0.180275
		Lin	2779	463	0.6655	0.5525	0.2692	0.216956		2779	463	0.5722	0.5027	0.2447	0.19723
	PPI + total	Jiang	3097	540	0.7028	0.6077	0.3253	0.229305		3352	473	0.6182	0.5294	0.2726	0.209224
		Kappa	3124	525	0.6973	0.5801	0.3077	0.228445		3336	481	0.6062	0.5134	0.2627	0.203928
		Lin	3099	496	0.7209	0.5801	0.3017	0.239926		3099	496	0.5932	0.492	0.2571	0.201439
MCODE	PPI (nw)	–	619	84	0.5059	0.3425	0.1883	0.344602		685	83	0.4687	0.3155	0.1704	0.301456
MINE	PPI (nw)	–	902	162	0.65	0.5635	0.3164	0.450515		905	162	0.5486	0.4759	0.2626	0.365502
SPICi	PPI (nw)	–	1584	295	0.6446	0.5249	0.2583	0.311262		1556	280	0.5312	0.4064	0.2049	0.253862
	PPI (w)	–	739	137	0.6284	0.5856	0.3299	0.481684		739	137	0.5388	0.5027	0.2825	0.410093
	PPI + BP	Jiang	1076	237	0.6542	0.5635	0.3147	0.41842		1162	220	0.5587	0.4706	0.2656	0.339541
		Kappa	982	190	0.6184	0.4586	0.2555	0.387549		881	204	0.5065	0.3957	0.2194	0.310996
		Lin	1176	259	0.6763	0.5967	0.3528	0.43259		1176	259	0.5663	0.508	0.2942	0.348017
	PPI + CC	Jiang	1320	246	0.6925	0.6133	0.3509	0.422314		1320	246	0.5835	0.5401	0.305	0.343889
		Kappa	1383	276	0.6841	0.6077	0.3495	0.39795		1384	271	0.5704	0.5348	0.3022	0.322479
		Lin	1291	304	0.6835	0.6188	0.3595	0.414887		1291	304	0.5731	0.5348	0.3047	0.337651
	PPI + MF	Jiang	1086	236	0.5567	0.4088	0.2214	0.274729		1086	236	0.4883	0.3529	0.1959	0.246424
		Kappa	1103	238	0.5576	0.4254	0.2262	0.26991		1103	238	0.4758	0.3583	0.1896	0.232886
		Lin	1137	233	0.5887	0.4641	0.2416	0.299707		1131	235	0.5079	0.385	0.2087	0.260436
	PPI + total	Jiang	975	208	0.6702	0.5635	0.3482	0.47264		1046	197	0.5714	0.5027	0.2969	0.379204
		Kappa	858	164	0.605	0.442	0.2563	0.410803		858	164	0.5045	0.385	0.2152	0.329503
		Lin	1059	227	0.6833	0.6133	0.3732	0.470149		1059	227	0.5726	0.5241	0.3159	0.382329
SR-MCL	PPI (nw)	–	3637	2644	0.6172	0.7017	0.4313	0.153953		3637	2644	0.5112	0.5989	0.359	0.126826
Here “–” means the correspond methods do not use a GO similarity measure. COAN uses GO slim annotation as functional property. The (nw) suffix denotes the unweighted network, and the (w) suffix denotes the weighted network.

## Sheet: DIP
Method	Properties	GO Sim	CYC2008							SGD
			Coverage	# Complexes	ACC	FRAC	MMR	PR		Coverage	# Complexes	ACC	FRAC	MMR	PR
GMFTP	PPI (nw)	–	1705	376	0.639	0.58	0.296	0.329		1705	376	0.541	0.498	0.239	0.278
	PPI + BP	–	1583	343	0.674	0.638	0.386	0.4		1583	343	0.574	0.556	0.325	0.337
	PPI + CC	–	1766	352	0.713	0.701	0.407	0.425		1766	352	0.626	0.682	0.373	0.364
	PPI + MF	–	1590	335	0.643	0.612	0.338	0.363		1590	335	0.554	0.57	0.29	0.318
	PPI + total	–	1492	306	0.704	0.705	0.43	0.474		1492	306	0.6	0.632	0.372	0.389
Affinity Propagation (AP)	PPI (nw)	–	4662	517	0.4411	0.2188	0.0908	0.0861702		4662	517	0.3753	0.1659	0.0726	0.0733548
	PPI + BP	Jiang	3270	493	0.6008	0.4777	0.265	0.204766		3339	500	0.505	0.3946	0.2117	0.16239
		Kappa	3011	545	0.6118	0.5625	0.3114	0.217884		3011	545	0.521	0.4978	0.2482	0.181518
		Lin	3433	513	0.5804	0.4732	0.2464	0.184904		3248	503	0.4963	0.3632	0.1992	0.159221
	PPI + CC	Jiang	3793	568	0.5981	0.4732	0.25	0.175654		3793	568	0.5114	0.417	0.2177	0.149567
		Kappa	3662	589	0.5633	0.4821	0.2564	0.166272		3442	573	0.4886	0.4529	0.2251	0.143628
		Lin	4043	587	0.5896	0.5	0.2458	0.170005		4004	592	0.5149	0.4081	0.2102	0.150198
	PPI + MF	Jiang	3499	550	0.5637	0.4688	0.228	0.168882		3499	550	0.4827	0.3677	0.1762	0.139921
		Kappa	4764	575	0.5664	0.4375	0.219	0.156699		4730	593	0.4983	0.3632	0.1905	0.133882
		Lin	3494	550	0.5778	0.4643	0.2254	0.170114		3732	575	0.4809	0.3767	0.1732	0.137924
	PPI + total	Jiang	2738	483	0.6441	0.6116	0.3459	0.262226		2833	494	0.5569	0.5336	0.2922	0.22208
		Kappa	2777	506	0.6273	0.5804	0.3099	0.240865		2251	423	0.514	0.5247	0.2745	0.219766
		Lin	2812	494	0.6431	0.6295	0.3403	0.25528		3270	544	0.5567	0.5605	0.2817	0.199448
CFinder	PPI (nw)	–	635	75	0.4531	0.2634	0.1189	0.296706		635	75	0.414	0.2377	0.1004	0.263797
ClusterONE	PPI (nw)	–	1402	346	0.554	0.4286	0.2269	0.280069		1402	346	0.4892	0.3632	0.1894	0.258206
	PPI + BP	Jiang	3090	731	0.708	0.6652	0.3585	0.2809		3090	731	0.618	0.6054	0.2909	0.235143
		Kappa	2910	791	0.6996	0.692	0.4003	0.30252		2910	791	0.6114	0.6278	0.3192	0.246538
		Lin	3541	897	0.7119	0.6339	0.328	0.242795		3541	897	0.6156	0.565	0.2714	0.20664
	PPI + CC	Jiang	3360	749	0.7126	0.6457	0.3496	0.257877		3360	749	0.6233	0.5856	0.3017	0.226091
		Kappa	3641	937	0.6933	0.6278	0.3218	0.228096		3641	937	0.6049	0.5495	0.2643	0.190753
		Lin	3588	860	0.7032	0.6335	0.3247	0.229821		3588	860	0.618	0.5676	0.276	0.199379
	PPI + MF	Jiang	2999	724	0.6368	0.5566	0.2984	0.226229		2999	724	0.5523	0.4933	0.254	0.199219
		Kappa	3065	850	0.6286	0.5204	0.2787	0.203416		3065	850	0.5429	0.4529	0.2334	0.176937
		Lin	3094	779	0.6432	0.5735	0.2977	0.208139		3094	779	0.5616	0.507	0.2524	0.183184
	PPI + total	Jiang	2910	733	0.714	0.7411	0.4063	0.298638		2910	733	0.6308	0.6637	0.3396	0.256751
		Kappa	2487	748	0.6816	0.6786	0.3976	0.308093		2487	748	0.6	0.6188	0.3315	0.257323
		Lin	3285	921	0.6995	0.7009	0.359	0.248371		3285	921	0.6255	0.6099	0.3044	0.214404
COAN	PPI (nw)	–	1374	423	0.5554	0.5625	0.3182	0.289512		1417	423	0.4815	0.5067	0.2732	0.25873
Linkcomm	PPI (nw)	–	3396	1829	0.6288	0.6295	0.3855	0.203294		3396	1829	0.5326	0.583	0.3401	0.189507
MCL	PPI (nw)	–	4007	609	0.6279	0.4509	0.2336	0.173455		3717	649	0.5196	0.3812	0.1943	0.145065
	PPI + BP	Jiang	4018	632	0.6882	0.5759	0.3058	0.219778		3847	640	0.5839	0.5247	0.2601	0.185838
		Kappa	4003	663	0.6857	0.5938	0.3183	0.215703		4003	663	0.5893	0.5247	0.2619	0.184332
		Lin	3863	636	0.6771	0.5893	0.2969	0.214248		3863	636	0.5812	0.4933	0.247	0.181609
	PPI + CC	Jiang	3782	652	0.6974	0.6205	0.335	0.233191		3782	652	0.6069	0.5561	0.2963	0.203996
		Kappa	3908	632	0.6824	0.5045	0.2848	0.216481		3254	633	0.5523	0.4664	0.2501	0.180589
		Lin	3669	627	0.6768	0.5625	0.3068	0.222242		3919	624	0.5971	0.5157	0.2641	0.188317
	PPI + MF	Jiang	3941	653	0.6527	0.5357	0.2756	0.195		3578	653	0.5474	0.4529	0.2292	0.165776
		Kappa	3497	671	0.637	0.5179	0.2741	0.192313		3497	671	0.5433	0.4439	0.2331	0.165651
		Lin	3463	607	0.6419	0.567	0.287	0.207898		3107	609	0.5302	0.4215	0.2346	0.174234
	PPI + total	Jiang	3997	628	0.699	0.6027	0.3199	0.224608		3997	628	0.6004	0.5291	0.2665	0.191516
		Kappa	3920	666	0.6749	0.5759	0.308	0.209752		3920	666	0.5801	0.4978	0.2514	0.180176
		Lin	3934	619	0.6923	0.6161	0.3086	0.221593		4113	593	0.5977	0.5157	0.2466	0.185686
MCODE	PPI (nw)	–	540	95	0.402	0.2098	0.1083	0.210661		540	95	0.3601	0.1928	0.0963	0.20407
MINE	PPI (nw)	–	1135	260	0.5854	0.5357	0.2684	0.332972		1135	260	0.5163	0.4439	0.2285	0.277745
SPICi	PPI (nw)	–	2103	403	0.5828	0.4554	0.228	0.244966		2103	403	0.5087	0.3857	0.1837	0.208154
	PPI + BP	Jiang	1459	354	0.5987	0.5536	0.2847	0.312439		1459	354	0.5224	0.5022	0.2404	0.274078
		Kappa	1431	310	0.5945	0.4866	0.2672	0.307978		1431	310	0.5223	0.435	0.2373	0.270296
		Lin	1734	351	0.627	0.5848	0.3055	0.31385		1246	334	0.5249	0.5112	0.259	0.253687
	PPI + CC	Jiang	1747	340	0.6409	0.5536	0.2894	0.320508		1747	340	0.5542	0.4709	0.246	0.277523
		Kappa	1594	410	0.6125	0.5714	0.3073	0.307534		1594	410	0.5274	0.4753	0.2509	0.261574
		Lin	1834	374	0.631	0.5759	0.3023	0.305474		1822	349	0.5626	0.5291	0.2689	0.283504
	PPI + MF	Jiang	1552	324	0.5446	0.4509	0.2353	0.244449		1529	325	0.4798	0.3587	0.19	0.213406
		Kappa	1526	343	0.5347	0.3973	0.2047	0.230812		1323	385	0.4479	0.3543	0.1763	0.19473
		Lin	1433	401	0.5293	0.4464	0.2196	0.234999		1433	401	0.4701	0.3767	0.1844	0.206477
	PPI + total	Jiang	1478	289	0.6402	0.6027	0.331	0.361803		1333	320	0.5369	0.5336	0.2745	0.311873
		Kappa	1237	258	0.5733	0.442	0.2464	0.32509		1237	258	0.496	0.3901	0.2192	0.283504
		Lin	1429	343	0.6245	0.6339	0.332	0.355236		1429	343	0.5451	0.5381	0.2887	0.311898
SR-MCL	PPI (nw)	–	4825	3222	0.5828	0.6741	0.3759	0.14053		4825	3222	0.5256	0.5964	0.3098	0.116631
Here “–” means the correspond methods do not use a GO similarity measure. COAN uses GO slim annotation as functional property. The (nw) suffix denotes the unweighted network, and the (w) suffix denotes the weighted network.

## Sheet: BioGRID
Method	Properties	GO Sim	CYC2008							SGD
			Coverage	# Complexes	ACC	FRAC	MMR	PR		Coverage	# Complexes	ACC	FRAC	MMR	PR
GMFTP	PPI (nw)	–	2456	434	0.723	0.687	0.377	0.378		2456	434	0.64	0.631	0.34	0.322
	PPI + BP	–	2296	411	0.726	0.72	0.421	0.413		2296	411	0.639	0.657	0.366	0.341
	PPI + CC	–	2468	439	0.754	0.771	0.456	0.42		2468	439	0.677	0.777	0.441	0.372
	PPI + MF	–	2335	405	0.727	0.691	0.401	0.403		2335	405	0.651	0.644	0.361	0.343
	PPI + total	–	2283	413	0.754	0.75	0.474	0.448		2283	413	0.675	0.76	0.455	0.385
Affinity Propagation (AP)	PPI (nw)	–	5632	206	0.3155	0.0636	0.0266	0.043664		5593	227	0.2747	0.0558	0.022	0.035278
	PPI + BP	Jiang	4382	453	0.5454	0.3729	0.197	0.155764		4382	453	0.4923	0.3348	0.1736	0.135143
		Kappa	4447	591	0.6161	0.589	0.3098	0.188166		4447	591	0.5361	0.5236	0.2774	0.161519
		Lin	4561	476	0.5303	0.4153	0.2035	0.142414		4497	486	0.4739	0.3305	0.1771	0.126257
	PPI + CC	Jiang	4968	548	0.5723	0.4364	0.2236	0.151831		4991	530	0.5212	0.4077	0.2131	0.136425
		Kappa	4789	571	0.5767	0.4958	0.2543	0.159246		4789	571	0.5183	0.4506	0.2495	0.141981
		Lin	4966	526	0.5692	0.4025	0.2095	0.148385		4886	562	0.5125	0.3991	0.2145	0.134855
	PPI + MF	Jiang	4390	485	0.5565	0.4407	0.2186	0.160464		4390	485	0.495	0.3991	0.19	0.134115
		Kappa	4648	509	0.5696	0.4534	0.2169	0.156713		4648	509	0.5204	0.4292	0.2069	0.139295
		Lin	4510	493	0.5593	0.428	0.2127	0.159238		5039	564	0.526	0.4077	0.2003	0.111971
	PPI + total	Jiang	4148	542	0.6444	0.5678	0.3248	0.217602		4148	542	0.5861	0.5408	0.3081	0.197489
		Kappa	3782	527	0.6168	0.5381	0.3097	0.21792		3782	527	0.5625	0.5751	0.316	0.202982
		Lin	3721	527	0.637	0.5763	0.3141	0.159933		4192	539	0.5906	0.5494	0.297	0.19303
CFinder	PPI (nw)	–	1729	110	0.5118	0.2203	0.1268	0.185915		1729	110	0.4414	0.2017	0.1105	0.157363
ClusterONE	PPI (nw)	–	2580	473	0.6828	0.6102	0.318	0.325399		2580	473	0.6279	0.5622	0.2773	0.276598
	PPI + BP	Jiang	4018	897	0.7493	0.6314	0.3448	0.250412		4018	897	0.685	0.588	0.3122	0.224623
		Kappa	3908	997	0.76	0.7119	0.3835	0.24076		3908	997	0.6794	0.6609	0.3472	0.214196
		Lin	4343	1055	0.7422	0.5805	0.3009	0.226001		4343	1055	0.6718	0.5408	0.2724	0.200663
	PPI + CC	Jiang	4211	880	0.7633	0.6059	0.3586	0.258436		4211	880	0.6952	0.6438	0.3593	0.236938
		Kappa	4341	996	0.745	0.5636	0.3038	0.229678		4341	996	0.6659	0.5536	0.2896	0.202756
		Lin	4235	939	0.7375	0.5847	0.3113	0.231165		4235	939	0.6844	0.6052	0.3056	0.217461
	PPI + MF	Jiang	3706	891	0.664	0.5805	0.3268	0.209715		3706	891	0.6265	0.5236	0.2975	0.202352
		Kappa	3810	1051	0.6632	0.5805	0.3305	0.209093		3810	1051	0.6221	0.5494	0.3069	0.19292
		Lin	3930	1019	0.6652	0.5574	0.3124	0.199078		3930	1019	0.6391	0.5345	0.2919	0.197587
	PPI + total	Jiang	3789	881	0.7592	0.6653	0.3772	0.260057		3789	881	0.7007	0.6567	0.3639	0.242356
		Kappa	3303	889	0.7168	0.6907	0.3981	0.282566		3303	889	0.6791	0.6395	0.3696	0.244042
		Lin	4208	1073	0.755	0.6017	0.3339	0.226904		4208	1073	0.6923	0.6352	0.3175	0.210187
COAN	PPI (nw)	–	2835	807	0.6609	0.6102	0.3043	0.266955		2835	807	0.5509	0.5622	0.2737	0.21342
Linkcomm	PPI (nw)	–	4119	4446	0.7006	0.678	0.4585	0.242967		4119	4446	0.5911	0.6996	0.4581	0.224012
MCL	PPI (nw)	–	3652	335	0.5203	0.3136	0.1578	0.126498		4539	270	0.4603	0.3004	0.1443	0.070556
	PPI + BP	Jiang	4303	596	0.6983	0.6271	0.3252	0.235822		4739	554	0.659	0.5494	0.2966	0.203167
		Kappa	4715	593	0.7435	0.6483	0.3559	0.246705		4377	624	0.644	0.6052	0.3201	0.205804
		Lin	3877	532	0.6616	0.5297	0.2948	0.213397		4428	503	0.6147	0.5107	0.2804	0.182697
	PPI + CC	Jiang	4072	592	0.7284	0.6314	0.3549	0.261704		4072	592	0.6695	0.6223	0.3403	0.232243
		Kappa	4123	591	0.7277	0.5932	0.3265	0.248306		4380	585	0.6525	0.5751	0.3121	0.210232
		Lin	4215	584	0.6993	0.5932	0.3221	0.239046		3989	573	0.6384	0.588	0.3078	0.209303
	PPI + MF	Jiang	4492	686	0.66	0.5932	0.3199	0.199446		4492	686	0.6104	0.5322	0.2878	0.18028
		Kappa	4578	622	0.6551	0.5593	0.2992	0.199756		4186	651	0.6016	0.5107	0.2691	0.181902
		Lin	4178	624	0.6544	0.589	0.3276	0.211576		3995	637	0.5855	0.5107	0.2864	0.185826
	PPI + total	Jiang	4606	620	0.75	0.6907	0.3693	0.259425		4497	628	0.6669	0.6137	0.342	0.218554
		Kappa	4685	598	0.7433	0.6186	0.3401	0.250155		4685	598	0.6654	0.588	0.3155	0.21443
		Lin	4301	572	0.7078	0.5932	0.3326	0.236396		4488	560	0.6544	0.5579	0.3037	0.203237
MCODE	PPI (nw)	–	1087	136	0.5139	0.2966	0.1539	0.293932		1087	136	0.4465	0.2704	0.1252	0.237966
MINE	PPI (nw)	–	2414	409	0.6632	0.5763	0.3079	0.303937		2414	409	0.5857	0.5408	0.2628	0.258662
SPICi	PPI (nw)	–	2756	501	0.6523	0.4831	0.261	0.280632		2756	501	0.5687	0.4034	0.2201	0.23462
	PPI + BP	Jiang	2302	432	0.6723	0.589	0.3088	0.33863		1479	237	0.563	0.4678	0.2666	0.342745
		Kappa	1957	412	0.6652	0.572	0.3276	0.366041		1329	243	0.565	0.515	0.3041	0.364972
		Lin	2438	445	0.6795	0.6186	0.3321	0.337669		2438	445	0.5985	0.5622	0.2839	0.280819
	PPI + CC	Jiang	2424	476	0.7093	0.6186	0.3552	0.368219		2424	476	0.6315	0.5837	0.3264	0.317619
		Kappa	2405	483	0.6915	0.6059	0.3522	0.353069		1170	215	0.5747	0.5708	0.3481	0.417935
		Lin	2497	483	0.6995	0.5932	0.3465	0.348011		2497	483	0.6297	0.5622	0.3141	0.307144
	PPI + MF	Jiang	2059	370	0.5752	0.4619	0.2425	0.253111		1872	459	0.5325	0.4592	0.2189	0.240065
		Kappa	2033	396	0.5603	0.4237	0.2375	0.241092		2033	396	0.5202	0.382	0.2101	0.222748
		Lin	1939	469	0.5704	0.4915	0.2576	0.254709		1939	469	0.5467	0.4807	0.2418	0.248589
	PPI + total	Jiang	2291	373	0.7131	0.6398	0.3656	0.388738		2291	373	0.6448	0.5751	0.3265	0.340701
		Kappa	2048	286	0.6773	0.5169	0.3182	0.363879		2048	286	0.6162	0.5236	0.3095	0.340441
		Lin	1643	284	0.6978	0.661	0.3925	0.454702		2317	418	0.6477	0.5923	0.345	0.338246
SR-MCL	PPI (nw)	–	5593	1097	0.5937	0.4958	0.2729	0.143075		5593	1097	0.5395	0.4807	0.2547	0.122803
Here “–” means the correspond methods do not use a GO similarity measure. COAN uses GO slim annotation as functional property. The (nw) suffix denotes the unweighted network, and the (w) suffix denotes the weighted network.
