# Supplementary material for: Detecting overlapping protein complexes based on a generative model with functional and topological properties
Source: BMC Bioinformatics. 2014 Jun 13;15:186. doi: 10.1186/1471-2105-15-186 (PMC4073817; doi:10.1186/1471-2105-15-186)
Supplement: Additional file 3 — Functional enrichment of the detected protein complexes. We provide the functional enrichment analysis results of the complexes predicted by GMFTP, Linkcomm and SR-MCL using only the PPI network with respect to the three individual subontology (BP, MF, CC) in this section. [file 1471-2105-15-186-S3.xlsx]

## Sheet: Sheet1
Table 1: Functional enrichment of the complexes detected using only the PPI network
		BP				CC				MF
Network	Algorithm	<E(-15)	E(-15) to E(-10)	E(-10) to E(-5)	E(-5) to 1	<E(-15)	E(-15) to E(-10)	E(-10) to E(-5)	E(-5) to 1	<E(-15)	E(-15) to E(-10)	E(-10) to E(-5)	E(-5) to 1
Collins	GMFTP	21 (11.7%)	23 (12.8%)	56 (31.3%)	79 (44.1%)	29 (16.2%)	9 (5.0%)	44 (24.6%)	97 (54.2%)	10 (5.6%)	12 (6.7%)	31 (17.3%)	126 (70.4%)
	Linkcomm	30 (7.4%)	35 (8.6%)	106 (26.0%)	236 (58.0%)	47 (11.5%)	42 (10.3%)	88 (21.6%)	230 (56.5%)	13 (3.2%)	25 (6.1%)	46 (11.3%)	323 (79.4%)
	SR-MCL	29 (8.6%)	24 (7.1%)	84 (24.9%)	200 (59.3%)	34 (10.1%)	21 (6.2%)	61 (18.1%)	221 (65.6%)	11 (3.3%)	16 (4.7%)	39 (11.6%)	271 (80.4%)
Gavin	GMFTP	19 (7.0%)	18 (6.6%)	49 (18.1%)	185 (68.3%)	25 (9.2%)	10 (3.7%)	44 (16.2%)	192 (70.8%)	7 (2.6%)	9 (3.3%)	22 (8.1%)	233 (86.0%)
	Linkcomm	20 (3.3%)	22 (3.6%)	93 (15.4%)	469 (77.6%)	24 (4.0%)	23 (3.8%)	87 (14.4%)	470 (77.8%)	7 (1.2%)	11 (1.8%)	33 (5.5%)	553 (91.6%)
	SR-MCL	32 (4.4%)	22 (3.0%)	108 (14.7%)	573 (78.0%)	44 (6.0%)	18 (2.4%)	99 (13.5%)	574 (78.1%)	10 (1.4%)	14 (1.9%)	48 (6.5%)	663 (90.2%)
Krogan core	GMFTP	18 (6.7%)	20 (7.4%)	50 (18.5%)	182 (67.4%)	23 (8.5%)	16 (5.9%)	36 (13.3%)	195 (72.2%)	10 (3.7%)	6 (2.2%)	30 (11.1%)	224 (83.0%)
	Linkcomm	14 (3.3%)	19 (4.5%)	76 (17.9%)	316 (74.4%)	20 (4.7%)	21 (4.9%)	73 (17.2%)	311 (73.2%)	7 (1.6%)	9 (2.1%)	35 (8.2%)	374 (88.0%)
	SR-MCL	38 (2.1%)	59 (3.2%)	210 (11.5%)	1526 (83.3%)	72 (3.9%)	54 (2.9%)	152 (8.3%)	1555 (84.8%)	16 (0.9%)	26 (1.4%)	125 (6.8%)	1666 (90.9%)
Krogan extended	GMFTP	19 (7.2%)	17 (6.4%)	50 (18.9%)	179 (67.5%)	26 (9.8%)	15 (5.7%)	31 (11.7%)	193 (72.8%)	10 (3.8%)	6 (2.3%)	29 (10.9%)	220 (83.0%)
	Linkcomm	20 (2.0%)	22 (2.2%)	108 (10.8%)	848 (85.0%)	26 (2.6%)	34 (3.4%)	106 (10.6%)	832 (83.4%)	9 (0.9%)	14 (1.4%)	51 (5.1%)	924 (92.6%)
	SR-MCL	80 (3.0%)	81 (3.1%)	194 (7.3%)	2289 (86.6%)	129 (4.9%)	74 (2.8%)	164 (6.2%)	2277 (86.1%)	27 (1.0%)	44 (1.7%)	149 (5.6%)	2424 (91.7%)
DIP	GMFTP	23 (6.1%)	25 (6.7%)	62 (16.5%)	265 (70.7%)	27 (7.2%)	14 (3.7%)	48 (12.8%)	286 (76.3%)	9 (2.4%)	13 (3.5%)	29 (7.7%)	324 (86.4%)
	Linkcomm	30 (1.6%)	41 (2.2%)	194 (10.6%)	1563 (85.5%)	35 (1.9%)	42 (2.3%)	188 (10.3%)	1563 (85.5%)	14 (0.8%)	17 (0.9%)	137 (7.5%)	1660 (90.8%)
	SR-MCL	117 (3.6%)	92 (2.8%)	319 (9.9%)	2692 (83.6%)	133 (4.1%)	83 (2.6%)	224 (7.0%)	2782 (86.4%)	58 (1.8%)	40 (1.2%)	167 (5.2%)	2957 (91.8%)
BioGRID	GMFTP	43 (9.9%)	36 (8.3%)	99 (22.8%)	256 (59.0%)	49 (11.3%)	28 (6.5%)	71 (16.4%)	286 (65.9%)	20 (4.6%)	8 (1.8%)	52 (12.0%)	354 (81.6%)
	Linkcomm	138 (3.1%)	192 (4.3%)	580 (13.0%)	3536 (79.5%)	180 (4.0%)	192 (4.3%)	778 (17.5%)	3296 (74.1%)	69 (1.6%)	64 (1.4%)	364 (8.2%)	3949 (88.8%)
	SR-MCL	137 (12.5%)	71 (6.5%)	169 (15.4%)	719 (65.6%)	132 (12.0%)	42 (3.8%)	140 (12.8%)	782 (71.4%)	64 (5.8%)	31 (2.8%)	115 (10.5%)	886 (80.8%)
The number in parantheses indicates the percentage of the total complexes in that category.
