# Supplementary material for: Detecting overlapping protein complexes based on a generative model with functional and topological properties
Source: BMC Bioinformatics. 2014 Jun 13;15:186. doi: 10.1186/1471-2105-15-186 (PMC4073817; doi:10.1186/1471-2105-15-186)
Supplement: Additional file 4 — Supplementary tables for the analysis of multifunctional proteins detection. This file include supplementary tables which describe the general properties of multi-group proteins detected by various approaches, the statistical results of the complexes predicted by GMFTP using the PPI network and the total GO annotation, and P-value of Wilcoxon test of populations of topological and functional features of mono- and multi-grouped proteins detected by GMFTP. [file 1471-2105-15-186-S4.xlsx]

## Sheet: Sheet1
Tables 1-6 present the general properties of the multi-group proteins detected by various approaches (or gold standards). For each tabel, the elements above the diagonal denote the overlap size between the sets of multi-group proteins detected by the two corresponding approaches (or gold standards). The elements on the diagonal denote the number of multi-group proteins detected by each approach (…
Table 7 presesnts the statistics of the complexes predicted by GMFTP using the PPI network and the total GO annotation.
Table 8 presesnts the P-value of Wilcoxon test of populations of topological and functional features of mono- and multi-grouped proteins detected by GM-FTP using the PPI network and the total GO annotation.
Table 1: General properties the of multi-group proteins detected by various approaches (gold standards) on Collins network.
	GMFTP	GMFTP (total)	CFinder	ClusterONE (nw)	ClusterONE (w)	Linkcomm	MINE	SR-MCL	CYC2008	SGD
GMFTP	201	104	28	70	73	170	65	174	54	35
GMFTP (total)	0	218	12	59	65	159	36	159	47	48
CFinder	5.55112e-16	0.0103228	44	20	18	32	30	35	11	12
ClusterONE (nw)	0	1.12664e-11	1.4038e-08	191	118	103	34	166	40	21
ClusterONE (w)	0	1.10306e-11	5.5834e-06	0	222	124	40	210	52	18
Linkcomm	0	0	3.86486e-08	7.29155e-11	1.12133e-14	529	92	394	94	98
MINE	0	2.84628e-08	0	1.07113e-08	1.86199e-10	0	108	95	14	15
SR-MCL	0	0	5.093e-07	0	0	0	0	694	75	83
CYC2008	0	9.72363e-11	0.000850978	1.04336e-08	1.4766e-13	0	0.074576	0.00471685	140	74
SGD	0.0062813	1.69314e-06	0.00317905	0.656067	0.974332	4.37857e-09	0.268712	0.398179	0	189
Table 2: General properties the of multi-group proteins detected by various approaches (gold standards) on Gavin network.
	GMFTP	GMFTP (total)	CFinder	ClusterONE (nw)	ClusterONE (w)	Linkcomm	MINE	SR-MCL	CYC2008	SGD
GMFTP	332	100	101	142	111	271	82	277	45	41
GMFTP (total)	0	244	39	73	70	168	36	174	42	58
CFinder	0	8.77779e-07	139	48	47	119	54	124	18	23
ClusterONE (nw)	0	5.26218e-06	4.07673e-06	351	111	216	51	291	38	32
ClusterONE (w)	0	1.74527e-13	7.52853e-12	0	233	194	38	156	33	28
Linkcomm	0	0	0	0	0	752	116	596	96	112
MINE	0	2.65606e-05	0	3.7014e-07	1.10972e-06	0	141	125	12	19
SR-MCL	7.90479e-14	0.0612341	2.19935e-10	8.23785e-14	0.509991	0	5.02487e-10	1239	106	154
CYC2008	1.97898e-06	3.86659e-09	0.0069629	0.00243232	3.01432e-05	3.44169e-15	0.288662	0.000156342	131	68
SGD	0.0559831	2.42806e-12	0.00668496	0.717089	0.137983	1.46632e-09	0.0884537	1.06438e-08	0	182
Table 3: General properties the of multi-group proteins detected by various approaches (gold standards) on Krogan core network.
	GMFTP	GMFTP (total)	CFinder	ClusterONE (nw)	ClusterONE (w)	Linkcomm	MINE	SR-MCL	CYC2008	SGD
GMFTP	112	32	18	57	54	71	33	112	37	31
GMFTP (total)	0	116	8	40	42	64	20	116	36	43
CFinder	1.48892e-08	0.0410362	92	22	40	49	33	90	15	17
ClusterONE (nw)	4.44089e-16	9.15405e-06	0.0855845	485	142	124	36	463	57	43
ClusterONE (w)	5.44659e-10	0.000334926	3.19011e-06	4.02734e-05	603	160	53	575	48	60
Linkcomm	0	0	0	1.8936e-10	1.33227e-15	423	72	404	71	96
MINE	0	2.66438e-09	0	8.66451e-06	7.60381e-12	0	100	100	23	16
SR-MCL	1.66012e-08	8.6216e-09	6.34402e-05	1.94289e-14	0	1.15408e-12	1.17745e-07	2316	128	220
CYC2008	0	0	3.25479e-05	1.08733e-11	0.000208951	0	1.74031e-10	0.000417672	135	72
SGD	2.44981e-09	0	0.00235375	0.52782	0.162263	0	0.0131421	0.00192485	0	240
Table 4: General properties the of multi-group proteins detected by various approaches (gold standards) on Krogan extended network.
	GMFTP	GMFTP (total)	CFinder	ClusterONE (nw)	ClusterONE (w)	Linkcomm	MINE	SR-MCL	CYC2008	SGD
GMFTP	118	37	16	46	51	83	14	110	37	42
GMFTP (total)	0	116	8	53	30	84	6	99	29	45
CFinder	5.82555e-06	0.0684471	138	12	68	115	24	137	20	19
ClusterONE (nw)	0	0	0.0277987	173	51	112	15	154	44	36
ClusterONE (w)	8.71844e-11	0.0203654	0	0.000105225	661	258	33	657	59	70
Linkcomm	0	0	0	0	0	708	51	695	91	142
MINE	5.7365e-09	0.0136805	0	1.1524e-07	4.7702e-10	0	63	63	12	10
SR-MCL	0.865041	0.999987	0.00619167	0.999684	7.30715e-12	1.64261e-06	0.0381172	3488	141	253
CYC2008	0	1.11022e-16	1.85897e-07	0	1.94874e-11	0	3.43687e-06	0.00513241	142	79
SGD	0	0	0.00480548	3.22332e-09	0.000376198	0	0.0146196	0.734309	0	268
Table 5: General properties the of multi-group proteins detected by various approaches (gold standards) on DIP network.
	GMFTP	GMFTP (total)	CFinder	ClusterONE (nw)	Linkcomm	MINE	SR-MCL	CYC2008	SGD
GMFTP	208	48	21	46	161	56	207	24	35
GMFTP (total)	0	176	19	25	130	33	173	30	33
CFinder	3.20188e-10	8.12065e-10	96	20	93	33	96	29	23
ClusterONE (nw)	0	5.14057e-07	1.17205e-08	229	155	42	227	36	57
Linkcomm	0	0	0	0	1567	142	1556	123	200
MINE	0	1.11022e-16	0	0	0	163	163	30	31
SR-MCL	0.00164041	0.0701644	0.0186958	0.00403839	0	0.00110744	4655	169	292
CYC2008	1.45485e-07	1.25788e-13	0	4.21885e-15	0	1.46549e-14	0.000858082	169	88
SGD	2.07621e-08	3.31407e-09	7.42346e-09	0	0	7.21159e-09	0.00605549	0	296
Table 6: General properties the of multi-group proteins detected by various approaches (gold standards) on BioGRID network.
	GMFTP	GMFTP (total)	CFinder	ClusterONE (nw)	Linkcomm	MINE	SR-MCL	CYC2008	SGD
GMFTP	369	111	64	145	309	111	332	49	60
GMFTP (total)	0	319	41	128	288	91	293	42	54
CFinder	0	3.04663e-07	316	56	308	127	304	36	73
ClusterONE (nw)	0	0	0.00580462	721	543	165	655	58	80
Linkcomm	0	0	0	0	3025	443	2793	161	275
MINE	0	0	0	0	0	537	522	53	85
SR-MCL	0.160326	0.020333	2.71847e-07	0.00990885	0	3.88578e-15	4976	128	302
CYC2008	0	2.22045e-16	4.2597e-12	1.35092e-12	0	4.10783e-15	1	176	92
SGD	1.9984e-15	1.13243e-14	0	6.10099e-11	0	0	1.14109e-12	0	306
Table 7: Statistics of the complexes predicted by GMFTP using the PPI network and the total GO annotation.
	Collins		Gavin		Krogan core		Krogan extended		DIP		BioGRID
General statistics
Clusters	188		208		199		216		306		216
Overlapping cluster pairs	96	0.00546137	126	0.00585284	55	0.00279174	54	0.00232558	107	0.00229294	54	0.00232558
Proteins covered	1085		1122		984		1062		1492		1053
Proteins in ≥ 2 clusters	218	0.200922	244	0.217469	116	0.117886	116	0.109228	176	0.117962	115	0.109212
Overlap size distribution between cluster pairs
1	37	0.385417	67	0.531746	27	0.490909	23	0.425926	65	0.607477	24	0.444444
2	21	0.21875	22	0.174603	6	0.109091	11	0.203704	16	0.149533	10	0.185185
3	14	0.145833	15	0.119048	11	0.2	7	0.12963	17	0.158879	7	0.12963
4	7	0.0729167	9	0.0714286	6	0.109091	6	0.111111	6	0.0560748	6	0.111111
5 or larger	17	0.177083	13	0.103175	5	0.0909091	7	0.12963	3	0.0280374	7	0.12963
Table 8: P-value of Wilcoxon test of populations of topological and functional features of the mono- and multi-grouped proteins detected by GM-FTP using the PPI network and the total GO annotation.
	Degree	Betweenness	Total annotations	BP	CC	MF
Collins	4.0847e-61	6.6664e-41	0.626748	0.810264	3.24622e-08	0.00106327
Gavin	1.43259e-27	2.80735e-06	0.187744	0.508032	4.86706e-12	0.000119231
Krogan core	7.25355e-30	5.60417e-12	6.98949e-10	8.21286e-05	4.30123e-14	0.0390117
Krogan extended	1.93649e-34	8.5411e-15	6.31116e-06	0.0152236	2.33883e-21	0.759147
DIP	9.09356e-43	1.47938e-27	9.87643e-05	0.00150256	1.38506e-15	0.791912
BioGRID	6.09411e-70	1.87333e-45	3.00199e-12	1.37811e-09	1.93162e-30	0.405642
